# Supplementary material for: Decoding the Gut Microbiome in Companion Animals: Impacts and Innovations
Source: Microorganisms. 2024 Sep 4;12(9):1831. doi: 10.3390/microorganisms12091831 (PMC11433972; doi:10.3390/microorganisms12091831)
Supplement: Supplementary file 1 [file microorganisms-12-01831-s001.zip]

Archive with 1 entries (1 files):
- microorganisms-3132972-supplementary.pdf
